# Supplementary material for: Use of graded responsibility and common entrustment considerations among United States emergency medicine residency programs
Source: J Educ Eval Health Prof. 2020 Apr 20;17:11. doi: 10.3352/jeehp.2020.17.11 (PMC7225606; doi:10.3352/jeehp.2020.17.11)
Supplement: Supplementary file 1 [file jeehp-17-11-dataset1.xlsx]

## Sheet: edited raw data
How many residents are in each year of your residency in this academic year? - PGY1	How many residents are in each year of your residency in this academic year? - PGY2	How many residents are in each year of your residency in this academic year? - PGY3	How many residents are in each year of your residency in this academic year? - PGY4	Which EM residency program do you represent?	Does your program have a standard that prevents some residents from intubating trauma patients?	Please rate the importance of the following methods in deciding when a resident is allowed to int... - Click to write Column 1 - The resident's PGY level.	Please rate the importance of the following methods in deciding when a resident is allowed to int... - Click to write Column 1 - The resident's completion of a certain rotation.	Please rate the importance of the following methods in deciding when a resident is allowed to int... - Click to write Column 1 - Clinical Competency Committee recommendations	Please rate the importance of the following methods in deciding when a resident is allowed to int... - Click to write Column 1 - Faculty Evaluations	Please rate the importance of the following methods in deciding when a resident is allowed to int... - Click to write Column 1 - Direct Observation of previous intubation	Please rate the importance of the following methods in deciding when a resident is allowed to int... - Click to write Column 1 - Simulation	Please rate the importance of the following methods in deciding when a resident is allowed to int... - Click to write Column 1 - Milestone Assessment	Please list any other methods used	Does your program have a standard that prevents some residents from managing critically ill trauma patients (i.e. lead the trauma resuscitation)?	Please rate the importance of the following methods in deciding when a resident is allowed to man... - Click to write Column 1 - The resident's PGY level.	Please rate the importance of the following methods in deciding when a resident is allowed to man... - Click to write Column 1 - The resident's completion of a certain rotation.	Please rate the importance of the following methods in deciding when a resident is allowed to man... - Click to write Column 1 - Clinical Competency Committee recommendations	Please rate the importance of the following methods in deciding when a resident is allowed to man... - Click to write Column 1 - Faculty Evaluations	Please rate the importance of the following methods in deciding when a resident is allowed to man... - Click to write Column 1 - Direct Observation of previous management of critically ill trauma patients	Please rate the importance of the following methods in deciding when a resident is allowed to man... - Click to write Column 1 - Simulation	Please rate the importance of the following methods in deciding when a resident is allowed to man... - Click to write Column 1 - Milestone Assessment	Please list any other methods used	Does your program have a standard that prevents some residents from managing critically ill medical patients (i.e. lead the medical resuscitation)?	Please rate the importance of the following methods in deciding when a resident is allowed to man... - Click to write Column 1 - The resident's PGY level.	Please rate the importance of the following methods in deciding when a resident is allowed to man... - Click to write Column 1 - The resident's completion of a certain rotation.	Please rate the importance of the following methods in deciding when a resident is allowed to man... - Click to write Column 1 - Clinical Competency Committee recommendations	Please rate the importance of the following methods in deciding when a resident is allowed to man... - Click to write Column 1 - Faculty Evaluations	Please rate the importance of the following methods in deciding when a resident is allowed to man... - Click to write Column 1 - Direct Observation of previous management of critically ill medical patients	Please rate the importance of the following methods in deciding when a resident is allowed to man... - Click to write Column 1 - Simulation	Please rate the importance of the following methods in deciding when a resident is allowed to man... - Click to write Column 1 - Milestone Assessment	Please list any other methods used	Does your program have a standard that prevents some residents from acting as "physician in triage?"	Please rate the importance of the following methods in deciding when a resident is allowed to act... - Click to write Column 1 - The resident's PGY level.	Please rate the importance of the following methods in deciding when a resident is allowed to act... - Click to write Column 1 - The resident's completion of a certain rotation.	Please rate the importance of the following methods in deciding when a resident is allowed to act... - Click to write Column 1 - Clinical Competency Committee recommendations	Please rate the importance of the following methods in deciding when a resident is allowed to act... - Click to write Column 1 - Faculty Evaluations	Please rate the importance of the following methods in deciding when a resident is allowed to act... - Click to write Column 1 - Direct Observation of previous triage or early workups	Please rate the importance of the following methods in deciding when a resident is allowed to act... - Click to write Column 1 - Simulation	Please rate the importance of the following methods in deciding when a resident is allowed to act... - Click to write Column 1 - Milestone Assessment	Please list any other methods used	Does your program have a standard that prevents some residents from supervising medical students?	Please rate the importance of the following methods in deciding when a resident is allowed to sup... - Click to write Column 1 - The resident's PGY level.	Please rate the importance of the following methods in deciding when a resident is allowed to sup... - Click to write Column 1 - The resident's completion of a certain rotation.	Please rate the importance of the following methods in deciding when a resident is allowed to sup... - Click to write Column 1 - Clinical Competency Committee recommendations	Please rate the importance of the following methods in deciding when a resident is allowed to sup... - Click to write Column 1 - Faculty Evaluations	Please rate the importance of the following methods in deciding when a resident is allowed to sup... - Click to write Column 1 - Direct Observation of previous supervision and teaching	Please rate the importance of the following methods in deciding when a resident is allowed to sup... - Click to write Column 1 - Simulation	Please rate the importance of the following methods in deciding when a resident is allowed to sup... - Click to write Column 1 - Milestone Assessment	Please list any other methods used
>10	>10	>10	0	[blinded]	Yes, Residents must meet certain criteria to intubate trauma patients	missing	missing	missing	missing	missing	missing	missing		Yes, Residents must meet certain criteria to manage critically ill trauma patients	missing	missing	missing	missing	missing	missing	missing		No, all of my residents are allowed to manage critically ill medical patients									Not Applicable (we do not have "physician in triage")									Not Applicable (we do not have medical students to supervise)
2018-01-10	2018-01-10	2018-01-10		[blinded]	Yes, Residents must meet certain criteria to intubate trauma patients	Extremely Important	Not at all important	A little important	A little important	A little important	Not at all important	Not at all important		Yes, Residents must meet certain criteria to manage critically ill trauma patients	Extremely Important	Not at all important	A little important	A little important	A little important	Not at all important	A little important		Yes, Residents must meet certain criteria to manage critically ill medical patients	Extremely Important	Not at all important	A little important	A little important	A little important	Not at all important	A little important		Yes, Residents must meet certain criteria to act as "physician in triage"	Extremely Important	Not at all important	Not at all important	Not at all important	Not at all important	Not at all important	Not at all important		Yes, Residents must meet certain criteria to supervise medical students.	Extremely Important	Not at all important	A little important	Not at all important	Not at all important	Not at all important	Not at all important
>10	>10	>10	>10	[blinded]	Yes, Residents must meet certain criteria to intubate trauma patients	Extremely Important	Not at all important	Not at all important	Not at all important	A little important	A little important	Not at all important	Our PGY-2s intubate trauma patients with PGY-4 back-up. PGY-1s may intubate a trauma patient with PGY-4 back-up although this happens rarely. All of our residents complete a second airway training session at the end of their PGY-1 year (first one being during Orientation at start of PGY-1 year)	Yes, Residents must meet certain criteria to manage critically ill trauma patients	Extremely Important	Very Important	Not at all important	Not at all important	Not at all important	Extremely Important	Not at all important	Again, the role of trauma resuscitation lead is held by our PGY-3s. There are workshops and simulations that they complete prior to taking on this role. PGY-2s complete a few "step-up" shifts towards the end of their PGY-2 year.	Yes, Residents must meet certain criteria to manage critically ill medical patients	Very Important	Not at all important	Not at all important	Not at all important	Not at all important	Not at all important	Not at all important	PGY-3 is the primary patient provider in our critical care area, but any level of resident may manage a critically ill patient who was initially triaged to the main ED. This is done under close ED attending supervision for more junior residents.	No, none of my residents are allowed to act as "physician in triage"									Yes, Residents must meet certain criteria to supervise medical students.	Extremely Important	Not at all important	Not at all important	Not at all important	Not at all important	Not at all important	Not at all important	Medical students are paired with PGY-2, PGY-3, and PGY-4 residents in the ED
2018-01-10	2018-01-10	2018-01-10		[blinded]	No, all of my residents are allowed to intubate trauma patients									No, all of my residents are allowed to manage critically ill trauma patients									No, all of my residents are allowed to manage critically ill medical patients									Not Applicable (we do not have "physician in triage")									Yes, Residents must meet certain criteria to supervise medical students.	Extremely Important	Not at all important	A little important	Somewhat important	Somewhat important	A little important	Somewhat important
2018-01-10	2018-01-10	2018-01-10		[blinded]	No, all of my residents are allowed to intubate trauma patients									No, all of my residents are allowed to manage critically ill trauma patients									No, all of my residents are allowed to manage critically ill medical patients									No, none of my residents are allowed to act as "physician in triage"									Yes, Residents must meet certain criteria to supervise medical students.	Very Important	Not at all important	A little important	Somewhat important	Very Important	Not at all important	Very Important
>10	>10	>10	>10	[blinded]	No, all of my residents are allowed to intubate trauma patients									No, all of my residents are allowed to manage critically ill trauma patients									No, all of my residents are allowed to manage critically ill medical patients									Not Applicable (we do not have "physician in triage")									No, all of my residents are allowed to supervise medical students.
>10	>10	>10	>10	[blinded]	No, all of my residents are allowed to intubate trauma patients									No, all of my residents are allowed to manage critically ill trauma patients									No, all of my residents are allowed to manage critically ill medical patients									Not Applicable (we do not have "physician in triage")									Yes, Residents must meet certain criteria to supervise medical students.	Extremely Important	Not at all important	Extremely Important	Very Important	Somewhat important	A little important	Very Important
>10	>10	>10		[blinded]	Yes, Residents must meet certain criteria to intubate trauma patients	Very Important	Extremely Important	Somewhat important	Somewhat important	Very Important	Somewhat important	Very Important		Yes, Residents must meet certain criteria to manage critically ill trauma patients	Extremely Important	Very Important	Somewhat important	Somewhat important	Somewhat important	Somewhat important	Somewhat important		No, all of my residents are allowed to manage critically ill medical patients									No, none of my residents are allowed to act as "physician in triage"									No, all of my residents are allowed to supervise medical students.
>10	>10	>10		[blinded]	No, all of my residents are allowed to intubate trauma patients									Yes, Residents must meet certain criteria to manage critically ill trauma patients	Somewhat important	Extremely Important	A little important	Somewhat important	Extremely Important	Very Important	A little important		Yes, Residents must meet certain criteria to manage critically ill medical patients	Very Important	Extremely Important	A little important	Somewhat important	Extremely Important	Somewhat important	A little important		Not Applicable (we do not have "physician in triage")									Yes, Residents must meet certain criteria to supervise medical students.	Extremely Important	Not at all important	Not at all important	A little important	A little important	Not at all important	A little important
>10	>10	>10	>10	[blinded]	Yes, Residents must meet certain criteria to intubate trauma patients	Extremely Important	Not at all important	A little important	A little important	Very Important	Somewhat important	Not at all important		Yes, Residents must meet certain criteria to manage critically ill trauma patients	Extremely Important	Not at all important	Somewhat important	Somewhat important	Extremely Important	A little important	Not at all important		Yes, Residents must meet certain criteria to manage critically ill medical patients	Somewhat important	Not at all important	Not at all important	Somewhat important	Extremely Important	Very Important	Not at all important		Yes, Residents must meet certain criteria to act as "physician in triage"	Extremely Important	Not at all important	Not at all important	Not at all important	Somewhat important	Not at all important	Not at all important		Yes, Residents must meet certain criteria to supervise medical students.	Extremely Important	Not at all important	Not at all important	Somewhat important	Very Important	Not at all important	Not at all important
2018-01-10	2018-01-10	2018-01-10	2018-01-10	[blinded]	No, all of my residents are allowed to intubate trauma patients									Yes, Residents must meet certain criteria to manage critically ill trauma patients	missing	missing	missing	missing	missing	missing	missing
>10	>10	>10	>10	[blinded]	Yes, Residents must meet certain criteria to intubate trauma patients	Extremely Important	Not at all important	Not at all important	Not at all important	A little important	A little important	Not at all important		Yes, Residents must meet certain criteria to manage critically ill trauma patients	Extremely Important	Not at all important	Not at all important	Not at all important	Not at all important	A little important	Not at all important		Yes, Residents must meet certain criteria to manage critically ill medical patients	Extremely Important	Not at all important	Not at all important	Not at all important	Not at all important	A little important	Not at all important		Not Applicable (we do not have "physician in triage")									No, all of my residents are allowed to supervise medical students.
2018-01-10	2018-01-10	2018-01-10	2018-01-10	[blinded]	Yes, Residents must meet certain criteria to intubate trauma patients	Very Important	Somewhat important	Somewhat important	Somewhat important	Extremely Important	Somewhat important	Very Important		No, all of my residents are allowed to manage critically ill trauma patients									No, all of my residents are allowed to manage critically ill medical patients									No, none of my residents are allowed to act as "physician in triage"									Yes, Residents must meet certain criteria to supervise medical students.	Very Important	Somewhat important	Somewhat important	Somewhat important	Somewhat important	Somewhat important	Somewhat important
>10	>10	>10		[blinded]	Yes, Residents must meet certain criteria to intubate trauma patients	Extremely Important	Extremely Important	Somewhat important	Somewhat important	Very Important	Not at all important	Not at all important		Yes, Residents must meet certain criteria to manage critically ill trauma patients	Extremely Important	A little important	Somewhat important	Very Important	A little important	Not at all important	Not at all important		No, all of my residents are allowed to manage critically ill medical patients									Not Applicable (we do not have "physician in triage")									Yes, Residents must meet certain criteria to supervise medical students.	Extremely Important	Somewhat important	A little important	A little important	Not at all important	Not at all important	Not at all important
>10	>10	>10	>10	[blinded]	Yes, Residents must meet certain criteria to intubate trauma patients	Somewhat important	Somewhat important	A little important	A little important	A little important	A little important	A little important		No, all of my residents are allowed to manage critically ill trauma patients									No, all of my residents are allowed to manage critically ill medical patients									Not Applicable (we do not have "physician in triage")									No, all of my residents are allowed to supervise medical students.
>10	>10	>10	0	[blinded]	Yes, Residents must meet certain criteria to intubate trauma patients	Somewhat important	Very Important	Not at all important	Not at all important	Very Important	Very Important	Not at all important		Yes, Residents must meet certain criteria to manage critically ill trauma patients	Very Important	Very Important	A little important	A little important	Very Important	Somewhat important	A little important		Yes, Residents must meet certain criteria to manage critically ill medical patients	Very Important	Very Important	A little important	A little important	Somewhat important	A little important	A little important		Yes, Residents must meet certain criteria to act as "physician in triage"	Very Important	A little important	Not at all important	Not at all important	Not at all important	Not at all important	Not at all important		No, all of my residents are allowed to supervise medical students.
2018-01-10	2018-01-10	2018-01-10	2018-01-10	[blinded]	No, all of my residents are allowed to intubate trauma patients									No, all of my residents are allowed to manage critically ill trauma patients									No, all of my residents are allowed to manage critically ill medical patients									No, all of my residents are allowed to act as "physician in triage"									No, all of my residents are allowed to supervise medical students.
2018-01-10	2018-01-10	2018-01-10	0	[blinded]	Yes, Residents must meet certain criteria to intubate trauma patients	Extremely Important	Extremely Important	Somewhat important	Somewhat important	Very Important	Not at all important	Somewhat important		No, all of my residents are allowed to manage critically ill trauma patients									No, all of my residents are allowed to manage critically ill medical patients									Not Applicable (we do not have "physician in triage")									Yes, Residents must meet certain criteria to supervise medical students.	Very Important	Very Important	Somewhat important	Somewhat important	Somewhat important	Not at all important	Somewhat important
2018-01-10	2018-01-10	2018-01-10	0	[blinded]	Yes, Residents must meet certain criteria to intubate trauma patients	Somewhat important	Extremely Important	Somewhat important	Somewhat important	Extremely Important	Somewhat important	Somewhat important		Yes, Residents must meet certain criteria to manage critically ill trauma patients	Somewhat important	Extremely Important	Extremely Important	Somewhat important	Extremely Important	Very Important	Somewhat important		No, all of my residents are allowed to manage critically ill medical patients									Yes, Residents must meet certain criteria to act as "physician in triage"	Extremely Important	Not at all important	Not at all important	Not at all important	Not at all important	Not at all important	Not at all important		No, all of my residents are allowed to supervise medical students.
2018-01-10	2018-01-10	2018-01-10		[blinded]	Yes, Residents must meet certain criteria to intubate trauma patients	missing	missing	missing	missing	missing	missing	missing
2018-01-10	2018-01-10	2018-01-10	0	[blinded]	No, all of my residents are allowed to intubate trauma patients									No, all of my residents are allowed to manage critically ill trauma patients									No, all of my residents are allowed to manage critically ill medical patients									Not Applicable (we do not have "physician in triage")									Yes, Residents must meet certain criteria to supervise medical students.	Extremely Important	Not at all important	Not at all important	Not at all important	Not at all important	Not at all important	Not at all important
2018-01-10	2018-01-10	2018-01-10	2018-01-10	[blinded]	Yes, Residents must meet certain criteria to intubate trauma patients	Extremely Important	Extremely Important	A little important	A little important	Not at all important	Not at all important	A little important		Yes, Residents must meet certain criteria to manage critically ill trauma patients	Extremely Important	Extremely Important	Somewhat important	Somewhat important	Not at all important	Not at all important	Somewhat important		No, all of my residents are allowed to manage critically ill medical patients									No, none of my residents are allowed to act as "physician in triage"									No, all of my residents are allowed to supervise medical students.
>10	>10	>10	0	[blinded]	No, all of my residents are allowed to intubate trauma patients									No, all of my residents are allowed to manage critically ill trauma patients									No, all of my residents are allowed to manage critically ill medical patients									No, all of my residents are allowed to act as "physician in triage"									Yes, Residents must meet certain criteria to supervise medical students.	Very Important	Not at all important	Not at all important	Not at all important	Not at all important	Not at all important	Not at all important	Only PGY-2 and PGY-3 can supervise medical students
>10	>10	>10	>10	[blinded]	No, all of my residents are allowed to intubate trauma patients									No, all of my residents are allowed to manage critically ill trauma patients									Yes, Residents must meet certain criteria to manage critically ill medical patients	Somewhat important	Somewhat important	Very Important	Very Important	Very Important	Somewhat important	Not at all important	Completion of Resuscitation Course taught by faculty	Not Applicable (we do not have "physician in triage")									Yes, Residents must meet certain criteria to supervise medical students.	Somewhat important	Not at all important	A little important	Very Important	Somewhat important	Not at all important	Not at all important
>10	>10	>10		[blinded]	Yes, Residents must meet certain criteria to intubate trauma patients	Very Important	Not at all important	Not at all important	Not at all important	Not at all important	Not at all important	Not at all important		Yes, Residents must meet certain criteria to manage critically ill trauma patients	Very Important	Not at all important	Not at all important	Not at all important	Not at all important	Not at all important	Not at all important		Yes, Residents must meet certain criteria to manage critically ill medical patients	Very Important	Not at all important	Not at all important	Not at all important	Not at all important	Not at all important	Not at all important		Yes, Residents must meet certain criteria to act as "physician in triage"	Very Important	Not at all important	Not at all important	Not at all important	Not at all important	Not at all important	Not at all important		Yes, Residents must meet certain criteria to supervise medical students.	Very Important	Not at all important	Not at all important	Not at all important	Not at all important	Not at all important	Not at all important
>10	>10	>10		[blinded]	Yes, Residents must meet certain criteria to intubate trauma patients	Extremely Important	A little important	Somewhat important	Somewhat important	Not at all important	Not at all important	Not at all important	Our residents need to have completed their PGY1 to intubate level 1 trauma patients.	No, all of my residents are allowed to manage critically ill trauma patients									No, all of my residents are allowed to manage critically ill medical patients									Not Applicable (we do not have "physician in triage")									Yes, Residents must meet certain criteria to supervise medical students.	Extremely Important	Not at all important	Somewhat important	Somewhat important	A little important	Not at all important	Not at all important
2018-01-10	2018-01-10	2018-01-10	2018-01-10	[blinded]	No, all of my residents are allowed to intubate trauma patients									Yes, Residents must meet certain criteria to manage critically ill trauma patients	Extremely Important	Somewhat important	A little important	A little important	A little important	Not at all important	Not at all important		No, all of my residents are allowed to manage critically ill medical patients									Yes, Residents must meet certain criteria to act as "physician in triage"	Extremely Important	Not at all important	Not at all important	Not at all important	Not at all important	Not at all important	Not at all important		Yes, Residents must meet certain criteria to supervise medical students.	Extremely Important	Very Important	Not at all important	Not at all important	Not at all important	Not at all important	Not at all important
>10	>10	>10	0	[blinded]	No, all of my residents are allowed to intubate trauma patients									No, all of my residents are allowed to manage critically ill trauma patients									No, all of my residents are allowed to manage critically ill medical patients									Not Applicable (we do not have "physician in triage")									No, all of my residents are allowed to supervise medical students.
2018-01-10	2018-01-10	2018-01-10	0	[blinded]	No, all of my residents are allowed to intubate trauma patients									No, all of my residents are allowed to manage critically ill trauma patients									No, all of my residents are allowed to manage critically ill medical patients									No, all of my residents are allowed to act as "physician in triage"									Yes, Residents must meet certain criteria to supervise medical students.	Extremely Important	Not at all important	Not at all important	Not at all important	Not at all important	Not at all important	Not at all important
>10	>10	>10	0	[blinded]	Yes, Residents must meet certain criteria to intubate trauma patients	Extremely Important	Not at all important	Not at all important	Not at all important	Not at all important	Not at all important	Not at all important		Yes, Residents must meet certain criteria to manage critically ill trauma patients	Extremely Important	Not at all important	Not at all important	Not at all important	Not at all important	Not at all important	Not at all important		Yes, Residents must meet certain criteria to manage critically ill medical patients	Extremely Important	Not at all important	Not at all important	Not at all important	Not at all important	Not at all important	Not at all important		Not Applicable (we do not have "physician in triage")									Not Applicable (we do not have medical students to supervise)
>10	>10	>10	>10	[blinded]	No, all of my residents are allowed to intubate trauma patients									Yes, Residents must meet certain criteria to manage critically ill trauma patients	Extremely Important	Not at all important	Somewhat important	Somewhat important	Somewhat important	Not at all important	Somewhat important		No, all of my residents are allowed to manage critically ill medical patients									Not Applicable (we do not have "physician in triage")									Yes, Residents must meet certain criteria to supervise medical students.	Extremely Important	Not at all important	Very Important	Somewhat important	Not at all important	Not at all important	Very Important
2018-01-10	2018-01-10	2018-01-10	0	[blinded]	No, all of my residents are allowed to intubate trauma patients									No, all of my residents are allowed to manage critically ill trauma patients									No, all of my residents are allowed to manage critically ill medical patients									Not Applicable (we do not have "physician in triage")									Yes, Residents must meet certain criteria to supervise medical students.	Very Important	Not at all important	Very Important	Very Important	Somewhat important	A little important	Somewhat important
>10	>10	>10		[blinded]	Yes, Residents must meet certain criteria to intubate trauma patients	Very Important	A little important	A little important	A little important	Very Important	Very Important	A little important		Yes, Residents must meet certain criteria to manage critically ill trauma patients	Extremely Important	A little important	A little important	A little important	A little important	A little important	A little important	EM2s and occasionally EM3s staff the resus room	No, all of my residents are allowed to manage critically ill medical patients									No, none of my residents are allowed to act as "physician in triage"									No, all of my residents are allowed to supervise medical students.
>10	>10	2018-01-10	0	[blinded]	No, all of my residents are allowed to intubate trauma patients									No, all of my residents are allowed to manage critically ill trauma patients									No, all of my residents are allowed to manage critically ill medical patients									No, none of my residents are allowed to act as "physician in triage"									No, all of my residents are allowed to supervise medical students.
>10	>10	>10	>10	[blinded]	No, all of my residents are allowed to intubate trauma patients									No, all of my residents are allowed to manage critically ill trauma patients									No, all of my residents are allowed to manage critically ill medical patients									Yes, Residents must meet certain criteria to act as "physician in triage"	Very Important	A little important	A little important	A little important	A little important	A little important	A little important		Yes, Residents must meet certain criteria to supervise medical students.	Extremely Important	Somewhat important	Very Important	Very Important	Somewhat important	Not at all important	Not at all important
>10	>10	>10		[blinded]	Yes, Residents must meet certain criteria to intubate trauma patients	Extremely Important	Extremely Important	Very Important	Very Important	Extremely Important	Somewhat important	Extremely Important		Yes, Residents must meet certain criteria to manage critically ill trauma patients	Extremely Important	Very Important	Very Important	Very Important	Somewhat important	Somewhat important	Very Important		No, all of my residents are allowed to manage critically ill medical patients									No, none of my residents are allowed to act as "physician in triage"									No, all of my residents are allowed to supervise medical students.
2018-01-10	2018-01-10	2018-01-10		[blinded]	Yes, Residents must meet certain criteria to intubate trauma patients	Extremely Important	Very Important	Somewhat important	A little important	Extremely Important	Not at all important	Not at all important		Yes, Residents must meet certain criteria to manage critically ill trauma patients	Extremely Important	Extremely Important	Somewhat important	Somewhat important	Somewhat important	Not at all important	Not at all important		No, all of my residents are allowed to manage critically ill medical patients									Yes, Residents must meet certain criteria to act as "physician in triage"	Extremely Important	Not at all important	Very Important	Very Important	Somewhat important	Not at all important	Not at all important		Yes, Residents must meet certain criteria to supervise medical students.	Extremely Important	Somewhat important	Not at all important	Not at all important	Not at all important	Not at all important	Not at all important
2018-01-10	2018-01-10	2018-01-10	0	[blinded]	No, all of my residents are allowed to intubate trauma patients									No, all of my residents are allowed to manage critically ill trauma patients									No, all of my residents are allowed to manage critically ill medical patients									Not Applicable (we do not have "physician in triage")									No, all of my residents are allowed to supervise medical students.
>10	>10	>10	0	[blinded]	Yes, Residents must meet certain criteria to intubate trauma patients	Extremely Important	Not at all important	Very Important	Somewhat important	Somewhat important	Very Important	Very Important		Yes, Residents must meet certain criteria to manage critically ill trauma patients	Extremely Important	Not at all important	Very Important	Somewhat important	Somewhat important	Very Important	Very Important		No, all of my residents are allowed to manage critically ill medical patients									Yes, Residents must meet certain criteria to act as "physician in triage"	Extremely Important	Not at all important	Not at all important	Not at all important	Not at all important	Not at all important	Not at all important		No, all of my residents are allowed to supervise medical students.
>10	>10	>10		[blinded]	Yes, Residents must meet certain criteria to intubate trauma patients	Extremely Important	Somewhat important	Extremely Important	Very Important	Extremely Important	Somewhat important	Somewhat important	In general, all PGY3's intubate our trauma patients unless there is concern based on the above criteria.	Yes, Residents must meet certain criteria to manage critically ill trauma patients	Extremely Important	Very Important	Somewhat important	Somewhat important	Very Important	Not at all important	Somewhat important	In general, primary survey duties are handled by PGY-2 residents unless concern based on criteria above.	No, all of my residents are allowed to manage critically ill medical patients									Not Applicable (we do not have "physician in triage")									Yes, Residents must meet certain criteria to supervise medical students.	Extremely Important	Not at all important	Very Important	Very Important	A little important	Not at all important	Somewhat important	Generally non-PGY-1 residents can supervise unless concern based on criteria above.
>10	>10	>10		[blinded]	No, all of my residents are allowed to intubate trauma patients									Yes, Residents must meet certain criteria to manage critically ill trauma patients	Extremely Important	missing	A little important	A little important	missing	Somewhat important	missing	Complete specific Trauma Team Leader training	No, all of my residents are allowed to manage critically ill medical patients									Not Applicable (we do not have "physician in triage")									Yes, Residents must meet certain criteria to supervise medical students.	Extremely Important	missing	missing	missing	missing	missing	missing
2018-01-10	2018-01-10	2018-01-10	0	[blinded]	Yes, Residents must meet certain criteria to intubate trauma patients	Extremely Important	Extremely Important	A little important	A little important	A little important	A little important	A little important		Yes, Residents must meet certain criteria to manage critically ill trauma patients	Extremely Important	Extremely Important	Not at all important	Not at all important	Not at all important	Not at all important	Not at all important		No, all of my residents are allowed to manage critically ill medical patients									Not Applicable (we do not have "physician in triage")									Yes, Residents must meet certain criteria to supervise medical students.	Extremely Important	Not at all important	A little important	A little important	Not at all important	Not at all important	Not at all important
2018-01-10	2018-01-10	2018-01-10	0	[blinded]	Yes, Residents must meet certain criteria to intubate trauma patients	Extremely Important	Extremely Important	A little important	A little important	Somewhat important	Somewhat important	Somewhat important		Yes, Residents must meet certain criteria to manage critically ill trauma patients	Extremely Important	Not at all important	Not at all important	Not at all important	Not at all important	Not at all important	Not at all important		No, all of my residents are allowed to manage critically ill medical patients									Not Applicable (we do not have "physician in triage")									Not Applicable (we do not have medical students to supervise)
>10	>10	>10		[blinded]	Yes, Residents must meet certain criteria to intubate trauma patients	Very Important	Very Important	Very Important	Somewhat important	Very Important	Very Important	Somewhat important		Yes, Residents must meet certain criteria to manage critically ill trauma patients	Very Important	Very Important	Somewhat important	Very Important	Extremely Important	Very Important	Somewhat important		Yes, Residents must meet certain criteria to manage critically ill medical patients	Very Important	Very Important	Somewhat important	Very Important	Extremely Important	Very Important	Somewhat important		Yes, Residents must meet certain criteria to act as "physician in triage"	Very Important	Very Important	Very Important	Very Important	Very Important	Very Important	Somewhat important		Yes, Residents must meet certain criteria to supervise medical students.	Very Important	Very Important	Very Important	Very Important	Very Important	Somewhat important	Somewhat important
>10	>10	>10	>10	[blinded]	Yes, Residents must meet certain criteria to intubate trauma patients	Extremely Important	Extremely Important	Extremely Important	Very Important	Very Important	Extremely Important	Extremely Important		Yes, Residents must meet certain criteria to manage critically ill trauma patients	Extremely Important	Extremely Important	Extremely Important	Very Important	Very Important	Very Important	Very Important		No, all of my residents are allowed to manage critically ill medical patients									Yes, Residents must meet certain criteria to act as "physician in triage"	Extremely Important	Somewhat important	A little important	A little important	Not at all important	A little important	A little important		Yes, Residents must meet certain criteria to supervise medical students.	Extremely Important	Very Important	Not at all important	Not at all important	Not at all important	Not at all important	A little important
>10	>10	>10	>10	[blinded]	No, all of my residents are allowed to intubate trauma patients									No, all of my residents are allowed to manage critically ill trauma patients									No, all of my residents are allowed to manage critically ill medical patients									No, none of my residents are allowed to act as "physician in triage"									No, all of my residents are allowed to supervise medical students.
>10	>10	>10	0	[blinded]	Yes, Residents must meet certain criteria to intubate trauma patients	Very Important	Extremely Important	Somewhat important	Very Important	Very Important	Not at all important	Somewhat important		Yes, Residents must meet certain criteria to manage critically ill trauma patients	Very Important	Extremely Important	Very Important	Very Important	Very Important	Somewhat important	Somewhat important		Yes, Residents must meet certain criteria to manage critically ill medical patients	A little important	Not at all important	Somewhat important	Very Important	Very Important	Not at all important	Somewhat important		Not Applicable (we do not have "physician in triage")									Yes, Residents must meet certain criteria to supervise medical students.	Extremely Important	Not at all important	Very Important	Very Important	Somewhat important	Not at all important	Somewhat important
>10	>10	>10	0	[blinded]	No, all of my residents are allowed to intubate trauma patients									Yes, Residents must meet certain criteria to manage critically ill trauma patients	Very Important	Not at all important	A little important	Not at all important	Somewhat important	Somewhat important	Not at all important		No, all of my residents are allowed to manage critically ill medical patients									Not Applicable (we do not have "physician in triage")									No, all of my residents are allowed to supervise medical students.
>10	>10	>10	>10	[blinded]	No, all of my residents are allowed to intubate trauma patients									Yes, Residents must meet certain criteria to manage critically ill trauma patients	Extremely Important	Somewhat important	Not at all important	Not at all important	Not at all important	Not at all important	Not at all important	Starts in PGY2...so completion of the "certain rotations" is more so about completing intern year	Yes, Residents must meet certain criteria to manage critically ill medical patients	Extremely Important	Very Important	Not at all important	Not at all important	Not at all important	Not at all important	Not at all important	depending on the level of the acuity, this could be PGY level-driven. Our sickest patients are in "critical care" bays at one site, adn mixed into the main ED at another. SO one site limits exposure to PGY3s and above, the other to PGY2s and above.	Yes, Residents must meet certain criteria to act as "physician in triage"	Extremely Important	Not at all important	Not at all important	Not at all important	Not at all important	Not at all important	Not at all important	we currently are trialing PGY4s in triage. Mostly just attendings do Physician in Triage.	Yes, Residents must meet certain criteria to supervise medical students.	Extremely Important	Not at all important	Not at all important	Not at all important	Not at all important	Not at all important	Not at all important
>10	>10	>10		[blinded]	No, all of my residents are allowed to intubate trauma patients									No, all of my residents are allowed to manage critically ill trauma patients									No, all of my residents are allowed to manage critically ill medical patients									No, all of my residents are allowed to act as "physician in triage"									No, all of my residents are allowed to supervise medical students.
>10	>10	>10	>10	[blinded]	Yes, Residents must meet certain criteria to intubate trauma patients	Extremely Important	Extremely Important	Extremely Important	Extremely Important	Extremely Important	Very Important	Extremely Important		Yes, Residents must meet certain criteria to manage critically ill trauma patients	Extremely Important	Extremely Important	Extremely Important	Extremely Important	Extremely Important	Extremely Important	Extremely Important		Yes, Residents must meet certain criteria to manage critically ill medical patients	missing	missing	missing	missing	missing	missing	missing
>10	2018-01-10	2018-01-10		[blinded]	No, all of my residents are allowed to intubate trauma patients									Yes, Residents must meet certain criteria to manage critically ill trauma patients	Extremely Important	Not at all important	Very Important	Very Important	Not at all important	Not at all important	Somewhat important		Yes, Residents must meet certain criteria to manage critically ill medical patients	Extremely Important	Not at all important	Very Important	Very Important	Not at all important	Not at all important	Somewhat important		Not Applicable (we do not have "physician in triage")									Yes, Residents must meet certain criteria to supervise medical students.	Extremely Important	Not at all important	Not at all important	Extremely Important	Not at all important	Not at all important	Somewhat important
>10	>10	>10		[blinded]	No, all of my residents are allowed to intubate trauma patients									No, all of my residents are allowed to manage critically ill trauma patients									No, all of my residents are allowed to manage critically ill medical patients									No, all of my residents are allowed to act as "physician in triage"									Yes, Residents must meet certain criteria to supervise medical students.	Extremely Important	Not at all important	Somewhat important	Somewhat important	Somewhat important	Not at all important	Somewhat important
>10	>10	>10	0	[blinded]	Yes, Residents must meet certain criteria to intubate trauma patients	Extremely Important	Very Important	Very Important	Somewhat important	Very Important	Very Important	Very Important		Yes, Residents must meet certain criteria to manage critically ill trauma patients	Extremely Important	Very Important	Very Important	Somewhat important	Somewhat important	Somewhat important	Very Important		Yes, Residents must meet certain criteria to manage critically ill medical patients	Very Important	Very Important	Very Important	Very Important	Somewhat important	Somewhat important	Somewhat important		No, none of my residents are allowed to act as "physician in triage"									Yes, Residents must meet certain criteria to supervise medical students.	Extremely Important	Somewhat important	Somewhat important	Somewhat important	Somewhat important	Somewhat important	Somewhat important
>10	>10	>10	0	[blinded]	No, all of my residents are allowed to intubate trauma patients									Yes, Residents must meet certain criteria to manage critically ill trauma patients	Extremely Important	Very Important	Not at all important	Not at all important	Somewhat important	Somewhat important	Not at all important		No, all of my residents are allowed to manage critically ill medical patients									Not Applicable (we do not have "physician in triage")									Yes, Residents must meet certain criteria to supervise medical students.	Very Important	Not at all important	Somewhat important	Somewhat important	Somewhat important	Not at all important	Somewhat important
>10	>10	>10		[blinded]	Yes, Residents must meet certain criteria to intubate trauma patients	Extremely Important	Not at all important	Very Important	Somewhat important	Extremely Important	Somewhat important	Extremely Important		Yes, Residents must meet certain criteria to manage critically ill trauma patients	Extremely Important	Somewhat important	Extremely Important	Extremely Important	Not at all important	Somewhat important	Extremely Important		Yes, Residents must meet certain criteria to manage critically ill medical patients	Extremely Important	Somewhat important	Extremely Important	Somewhat important	Very Important	Very Important	Extremely Important		Not Applicable (we do not have "physician in triage")									Yes, Residents must meet certain criteria to supervise medical students.	Extremely Important	Not at all important	Somewhat important	Not at all important	Not at all important	Not at all important	Not at all important
2018-01-10	2018-01-10	2018-01-10	2018-01-10	[blinded]	Yes, Residents must meet certain criteria to intubate trauma patients	Extremely Important	Not at all important	Not at all important	Not at all important	Not at all important	Not at all important	Not at all important		Yes, Residents must meet certain criteria to manage critically ill trauma patients	Extremely Important	Not at all important	Not at all important	Not at all important	Not at all important	Not at all important	Not at all important		No, all of my residents are allowed to manage critically ill medical patients									Not Applicable (we do not have "physician in triage")									Yes, Residents must meet certain criteria to supervise medical students.	Extremely Important	Not at all important	Not at all important	Not at all important	Not at all important	Not at all important	Not at all important
>10	>10	>10		[blinded]	Yes, Residents must meet certain criteria to intubate trauma patients	Extremely Important	Very Important	A little important	Not at all important	A little important	A little important	Not at all important		Yes, Residents must meet certain criteria to manage critically ill trauma patients	Extremely Important	Extremely Important	Extremely Important	Extremely Important	Not at all important	A little important	Not at all important		Yes, Residents must meet certain criteria to manage critically ill medical patients	Extremely Important	Extremely Important	Extremely Important	Extremely Important	Not at all important	Not at all important	Not at all important		Not Applicable (we do not have "physician in triage")									Yes, Residents must meet certain criteria to supervise medical students.	Extremely Important	Extremely Important	Extremely Important	Extremely Important	Not at all important	Not at all important	Not at all important
2018-01-10	2018-01-10	2018-01-10		[blinded]	No, all of my residents are allowed to intubate trauma patients									Yes, Residents must meet certain criteria to manage critically ill trauma patients	Very Important	Not at all important	Not at all important	Not at all important	Not at all important	Not at all important	Not at all important	Of note itâ€™s not a â€œhard stopâ€ - a PGY 1 has run a trauma before in multiple pts	Yes, Residents must meet certain criteria to manage critically ill medical patients	Very Important	Not at all important	Not at all important	Not at all important	Not at all important	Not at all important	Not at all important	Interns can do this if the PGY2 and 3 are not available	Not Applicable (we do not have "physician in triage")									Yes, Residents must meet certain criteria to supervise medical students.	Very Important	Not at all important	Not at all important	Not at all important	Not at all important	Not at all important	Not at all important
2018-01-10	2018-01-10	2018-01-10		[blinded]	No, all of my residents are allowed to intubate trauma patients									Yes, Residents must meet certain criteria to manage critically ill trauma patients	Very Important	Not at all important	Somewhat important	A little important	A little important	Not at all important	Not at all important		No, all of my residents are allowed to manage critically ill medical patients									Yes, Residents must meet certain criteria to act as "physician in triage"	Very Important	Not at all important	Not at all important	Not at all important	Not at all important	Not at all important	Not at all important		Yes, Residents must meet certain criteria to supervise medical students.	Very Important	Not at all important	A little important	A little important	Not at all important	Not at all important	Not at all important	Must complete residents as teachers module
>10	>10	>10		[blinded]	Yes, Residents must meet certain criteria to intubate trauma patients	Very Important	Somewhat important	Somewhat important	A little important	Very Important	A little important	A little important		Yes, Residents must meet certain criteria to manage critically ill trauma patients	Extremely Important	Somewhat important	Very Important	Very Important	Somewhat important	A little important	Somewhat important		No, all of my residents are allowed to manage critically ill medical patients									Yes, Residents must meet certain criteria to act as "physician in triage"	Very Important	Not at all important	Somewhat important	Somewhat important	Not at all important	Not at all important	Somewhat important		Yes, Residents must meet certain criteria to supervise medical students.	Extremely Important	Not at all important	Very Important	Somewhat important	Not at all important	Not at all important	Somewhat important
>10	>10	>10		[blinded]	Yes, Residents must meet certain criteria to intubate trauma patients	Somewhat important	Very Important	Somewhat important	Somewhat important	Somewhat important	Somewhat important	Somewhat important	interns typically need anesthesia before intubating trauma patients. However, there is about a half year mark where interns have intubated quite a few medical patients and they might have their trauma rotations before their anesthesia rotation. Thus, it is up to the discretion of the attending. It is a "Soft" line in which they can intubate and really up to the discretion of the attending working…	No, all of my residents are allowed to manage critically ill trauma patients									Yes, Residents must meet certain criteria to manage critically ill medical patients	Very Important	A little important	Somewhat important	Somewhat important	Somewhat important	Somewhat important	Somewhat important	We have graded responsibility for the critical care rooms (between the PGY2s and PGY3s) . big medical resuscitations, CPR/unstable needing airway management, has a PGY3 at the bottom of the bed running the resus while the PGY2 leads the airway.	Not Applicable (we do not have "physician in triage")									No, all of my residents are allowed to supervise medical students.
>10	>10	>10		[blinded]	Yes, Residents must meet certain criteria to intubate trauma patients	Extremely Important	Not at all important	Not at all important	Not at all important	Extremely Important	Not at all important	Extremely Important		Yes, Residents must meet certain criteria to manage critically ill trauma patients	Extremely Important	Not at all important	Extremely Important	Extremely Important	Somewhat important	Not at all important	Extremely Important		No, all of my residents are allowed to manage critically ill medical patients									Not Applicable (we do not have "physician in triage")									No, all of my residents are allowed to supervise medical students.
>10	>10	>10		[blinded]	Yes, Residents must meet certain criteria to intubate trauma patients	A little important	Very Important	Not at all important	Not at all important	A little important	Not at all important	Not at all important	Must have rotated on trauma and anesthesia (exceptions made toward the end of PGY1 year if those rotations are late in the year).	Yes, Residents must meet certain criteria to manage critically ill trauma patients	Very Important	Not at all important	Not at all important	Not at all important	Not at all important	Not at all important	Not at all important	In general only PGY2 & 3 residents would run a trauma	No, all of my residents are allowed to manage critically ill medical patients									No, none of my residents are allowed to act as "physician in triage"									Yes, Residents must meet certain criteria to supervise medical students.	Extremely Important	Not at all important	Not at all important	Not at all important	Not at all important	Not at all important	Not at all important
>10	>10	>10	0	[blinded]	Yes, Residents must meet certain criteria to intubate trauma patients	Very Important	Very Important	Very Important	A little important	A little important	A little important	Very Important		Yes, Residents must meet certain criteria to manage critically ill trauma patients	Very Important	Very Important	Very Important	A little important	Not at all important	Not at all important	Very Important		Yes, Residents must meet certain criteria to manage critically ill medical patients	Very Important	Very Important	Very Important	Somewhat important	A little important	Not at all important	Very Important		Yes, Residents must meet certain criteria to act as "physician in triage"	Extremely Important	Not at all important	Extremely Important	Not at all important	Not at all important	Extremely Important	Not at all important		Yes, Residents must meet certain criteria to supervise medical students.	Extremely Important	Not at all important	Extremely Important	Somewhat important	Not at all important	Not at all important	Extremely Important
2018-01-10	2018-01-10	2018-01-10	0	[blinded]	Yes, Residents must meet certain criteria to intubate trauma patients	A little important	Somewhat important	Not at all important	Not at all important	Very Important	Somewhat important	Not at all important		No, all of my residents are allowed to manage critically ill trauma patients									No, all of my residents are allowed to manage critically ill medical patients									No, none of my residents are allowed to act as "physician in triage"									No, all of my residents are allowed to supervise medical students.
2018-01-10	2018-01-10	2018-01-10		[blinded]	Yes, Residents must meet certain criteria to intubate trauma patients	Extremely Important	Not at all important	Not at all important	Not at all important	Extremely Important	Not at all important	Extremely Important		Yes, Residents must meet certain criteria to manage critically ill trauma patients	Extremely Important	Not at all important	Extremely Important	missing	Extremely Important	Not at all important	Extremely Important		No, all of my residents are allowed to manage critically ill medical patients									Not Applicable (we do not have "physician in triage")									Yes, Residents must meet certain criteria to supervise medical students.	Extremely Important	Not at all important	Not at all important	Extremely Important	Extremely Important	Not at all important	Extremely Important
>10	>10	>10		[blinded]	Yes, Residents must meet certain criteria to intubate trauma patients	Somewhat important	Very Important	Extremely Important	Extremely Important	Extremely Important	Extremely Important	Somewhat important		Yes, Residents must meet certain criteria to manage critically ill trauma patients	Very Important	Very Important	Extremely Important	Extremely Important	Very Important	Very Important	Somewhat important		Yes, Residents must meet certain criteria to manage critically ill medical patients	Extremely Important	Extremely Important	Extremely Important	Extremely Important	Extremely Important	Extremely Important	Somewhat important		Not Applicable (we do not have "physician in triage")									Yes, Residents must meet certain criteria to supervise medical students.	Extremely Important	Somewhat important	Extremely Important	Extremely Important	Extremely Important	Somewhat important	Somewhat important
2018-01-10	2018-01-10	2018-01-10	0	[blinded]	Yes, Residents must meet certain criteria to intubate trauma patients	Extremely Important	Not at all important	Somewhat important	Somewhat important	Somewhat important	Not at all important	Not at all important		Yes, Residents must meet certain criteria to manage critically ill trauma patients	Extremely Important	Somewhat important	Somewhat important	Somewhat important	Not at all important	Not at all important	Not at all important		Yes, Residents must meet certain criteria to manage critically ill medical patients	Extremely Important	Somewhat important	Somewhat important	Somewhat important	Not at all important	Not at all important	Not at all important		Not Applicable (we do not have "physician in triage")									No, all of my residents are allowed to supervise medical students.
2018-01-10	2018-01-10	2018-01-10		[blinded]	No, all of my residents are allowed to intubate trauma patients									Yes, Residents must meet certain criteria to manage critically ill trauma patients	Very Important	Extremely Important	Somewhat important	Very Important	Very Important	Extremely Important	Somewhat important		No, all of my residents are allowed to manage critically ill medical patients									Not Applicable (we do not have "physician in triage")									Yes, Residents must meet certain criteria to supervise medical students.	Extremely Important	Not at all important	Somewhat important	Very Important	Somewhat important	Not at all important	Somewhat important
2018-01-10	2018-01-10	2018-01-10		[blinded]	No, all of my residents are allowed to intubate trauma patients									No, all of my residents are allowed to manage critically ill trauma patients									No, all of my residents are allowed to manage critically ill medical patients
2018-01-10	2018-01-10	2018-01-10		[blinded]	No, all of my residents are allowed to intubate trauma patients									No, all of my residents are allowed to manage critically ill trauma patients									No, all of my residents are allowed to manage critically ill medical patients									Not Applicable (we do not have "physician in triage")									No, all of my residents are allowed to supervise medical students.
2018-01-10	2018-01-10	2018-01-10	2018-01-10	[blinded]	Yes, Residents must meet certain criteria to intubate trauma patients	Somewhat important	Very Important	Not at all important	Not at all important	Extremely Important	Extremely Important	Not at all important		Yes, Residents must meet certain criteria to manage critically ill trauma patients	missing	missing	missing	missing	missing	missing	missing
2018-01-10	2018-01-10	2018-01-10		[blinded]	No, all of my residents are allowed to intubate trauma patients
>10	>10	>10		[blinded]	No, all of my residents are allowed to intubate trauma patients									No, all of my residents are allowed to manage critically ill trauma patients									No, all of my residents are allowed to manage critically ill medical patients									Not Applicable (we do not have "physician in triage")									Yes, Residents must meet certain criteria to supervise medical students.	Extremely Important	Not at all important	Very Important	Not at all important	Not at all important	Not at all important	Not at all important
>10	>10	>10	>10	[blinded]	No, all of my residents are allowed to intubate trauma patients									No, all of my residents are allowed to manage critically ill trauma patients									No, all of my residents are allowed to manage critically ill medical patients									Not Applicable (we do not have "physician in triage")									Yes, Residents must meet certain criteria to supervise medical students.	Extremely Important	Not at all important	Very Important	Very Important	Not at all important	A little important	Somewhat important
>10	>10	>10	>10	[blinded]	Yes, Residents must meet certain criteria to intubate trauma patients	Very Important	Not at all important	A little important	A little important	A little important	Not at all important	Not at all important		Yes, Residents must meet certain criteria to manage critically ill trauma patients	Extremely Important	Not at all important	Not at all important	A little important	Not at all important	A little important	A little important		Yes, Residents must meet certain criteria to manage critically ill medical patients	Very Important	Not at all important	Not at all important	A little important	Not at all important	A little important	Not at all important		Not Applicable (we do not have "physician in triage")									Yes, Residents must meet certain criteria to supervise medical students.	Somewhat important	Not at all important	A little important	A little important	Not at all important	Not at all important	Not at all important
2018-01-10	2018-01-10	2018-01-10		[blinded]	No, all of my residents are allowed to intubate trauma patients									No, all of my residents are allowed to manage critically ill trauma patients									No, all of my residents are allowed to manage critically ill medical patients									Yes, Residents must meet certain criteria to act as "physician in triage"	Very Important	Not at all important	Very Important	Very Important	Not at all important	A little important	Somewhat important		No, all of my residents are allowed to supervise medical students.
>10	>10	>10	0	[blinded]	No, all of my residents are allowed to intubate trauma patients									No, all of my residents are allowed to manage critically ill trauma patients									No, all of my residents are allowed to manage critically ill medical patients									Not Applicable (we do not have "physician in triage")									Yes, Residents must meet certain criteria to supervise medical students.	Extremely Important	Not at all important	Not at all important	Not at all important	Not at all important	Not at all important	Not at all important
>10	>10	>10	>10	[blinded]	Yes, Residents must meet certain criteria to intubate trauma patients	Very Important	Somewhat important	Somewhat important	Somewhat important	Very Important	A little important	Somewhat important		No, all of my residents are allowed to manage critically ill trauma patients									No, all of my residents are allowed to manage critically ill medical patients									No, none of my residents are allowed to act as "physician in triage"									No, all of my residents are allowed to supervise medical students.
>10	>10	>10		[blinded]	Yes, Residents must meet certain criteria to intubate trauma patients	Extremely Important	Somewhat important	Somewhat important	Somewhat important	Somewhat important	Somewhat important	Somewhat important		Yes, Residents must meet certain criteria to manage critically ill trauma patients	Extremely Important	Very Important	Somewhat important	Somewhat important	Somewhat important	A little important	A little important		Yes, Residents must meet certain criteria to manage critically ill medical patients	Extremely Important	Somewhat important	Somewhat important	Somewhat important	Somewhat important	A little important	A little important		Not Applicable (we do not have "physician in triage")									Yes, Residents must meet certain criteria to supervise medical students.	Extremely Important	Not at all important	A little important	A little important	A little important	Not at all important	A little important
>10	>10	>10	>10	[blinded]	Yes, Residents must meet certain criteria to intubate trauma patients	Somewhat important	Extremely Important	A little important	Not at all important	Not at all important	Not at all important	Not at all important		No, all of my residents are allowed to manage critically ill trauma patients									Yes, Residents must meet certain criteria to manage critically ill medical patients	Extremely Important	Not at all important	Somewhat important	Somewhat important	Somewhat important	Somewhat important	Somewhat important		Not Applicable (we do not have "physician in triage")									Yes, Residents must meet certain criteria to supervise medical students.	Extremely Important	Not at all important	Extremely Important	Extremely Important	Extremely Important	Not at all important	Not at all important
>10	>10	>10		[blinded]	Yes, Residents must meet certain criteria to intubate trauma patients	Extremely Important	Extremely Important	Somewhat important	Somewhat important	Very Important	Somewhat important	Very Important	Total number of intubations and rate of first pass success over previous year	Yes, Residents must meet certain criteria to manage critically ill trauma patients	Extremely Important	Extremely Important	Very Important	Somewhat important	Extremely Important	Somewhat important	Very Important	Virginia me only allows seniors to run trauma. All residents must complete trauma leadership course and demonstrate competency in trauma simulation lab	No, all of my residents are allowed to manage critically ill medical patients									No, none of my residents are allowed to act as "physician in triage"									Yes, Residents must meet certain criteria to supervise medical students.	Somewhat important	A little important	Very Important	Somewhat important	Extremely Important	Extremely Important	Very Important	Must complete resident as teacher course in pgy2 and demonstrate on sdot teaching and evaluation of key procedure teaching of students
>10	>10	>10		[blinded]	No, all of my residents are allowed to intubate trauma patients									No, all of my residents are allowed to manage critically ill trauma patients									No, all of my residents are allowed to manage critically ill medical patients									Not Applicable (we do not have "physician in triage")									Yes, Residents must meet certain criteria to supervise medical students.	A little important	Not at all important	Very Important	Very Important	Very Important	Somewhat important	Somewhat important
>10	>10	2018-01-10		[blinded]	No, all of my residents are allowed to intubate trauma patients									Yes, Residents must meet certain criteria to manage critically ill trauma patients	Somewhat important	Not at all important	Extremely Important	Very Important	Extremely Important	A little important	Extremely Important	All residents have ATLS during their intern year. They are allowed to direct the care of moderate traumas after that and they are assessed on a regular basis. The CCC makes the final decision about when to allow a PGY2 or PGY3 become a trauma captain.	No, all of my residents are allowed to manage critically ill medical patients									Yes, Residents must meet certain criteria to act as "physician in triage"	Extremely Important	Not at all important	Extremely Important	Very Important	Not at all important	Not at all important	Extremely Important		Yes, Residents must meet certain criteria to supervise medical students.	Extremely Important	Not at all important	Not at all important	Extremely Important	Very Important	Not at all important	Somewhat important
2018-01-10	2018-01-10	2018-01-10	0	[blinded]	No, all of my residents are allowed to intubate trauma patients									No, all of my residents are allowed to manage critically ill trauma patients									No, all of my residents are allowed to manage critically ill medical patients									Not Applicable (we do not have "physician in triage")									Yes, Residents must meet certain criteria to supervise medical students.	Extremely Important	Not at all important	Somewhat important	A little important	Not at all important	Not at all important	Not at all important
>10	>10	>10	>10	[blinded]	No, all of my residents are allowed to intubate trauma patients									No, all of my residents are allowed to manage critically ill trauma patients									No, all of my residents are allowed to manage critically ill medical patients									Not Applicable (we do not have "physician in triage")									Yes, Residents must meet certain criteria to supervise medical students.	Extremely Important	Not at all important	Extremely Important	Very Important	Very Important	Not at all important	Somewhat important	Student supervision is expected at mid year PGY2 level; however, we will delay this if any concerns about the trainee's skills. any resident on a remediation program or viewed as having difficulty with their development will also not have the ability to supervise students.
>10	>10	>10	0	[blinded]	No, all of my residents are allowed to intubate trauma patients									No, all of my residents are allowed to manage critically ill trauma patients									No, all of my residents are allowed to manage critically ill medical patients									Not Applicable (we do not have "physician in triage")									Yes, Residents must meet certain criteria to supervise medical students.	Extremely Important	Not at all important	Not at all important	Not at all important	Not at all important	Not at all important	Not at all important	All residents participate in a teaching retreat at the end of the R2 year prior to progressing to the R3 year
>10	>10	>10	>10	[blinded]	Yes, Residents must meet certain criteria to intubate trauma patients	Extremely Important	Extremely Important	Not at all important	Extremely Important	Somewhat important	A little important	Not at all important		Yes, Residents must meet certain criteria to manage critically ill trauma patients	Very Important	Not at all important	Not at all important	Very Important	Very Important	Somewhat important	Not at all important		No, all of my residents are allowed to manage critically ill medical patients									Yes, Residents must meet certain criteria to act as "physician in triage"	Extremely Important	Not at all important	Not at all important	Not at all important	Not at all important	Not at all important	Not at all important		Yes, Residents must meet certain criteria to supervise medical students.	Extremely Important	Not at all important	Not at all important	Not at all important	Not at all important	Not at all important	Not at all important
>10	>10	>10		[blinded]	No, all of my residents are allowed to intubate trauma patients									No, all of my residents are allowed to manage critically ill trauma patients									No, all of my residents are allowed to manage critically ill medical patients									Yes, Residents must meet certain criteria to act as "physician in triage"	Extremely Important	Not at all important	Very Important	Very Important	Very Important	Not at all important	Somewhat important		No, all of my residents are allowed to supervise medical students.
>10	>10	>10	>10	[blinded]	Yes, Residents must meet certain criteria to intubate trauma patients	Extremely Important	Extremely Important	Somewhat important	A little important	Not at all important	Not at all important	A little important		Yes, Residents must meet certain criteria to manage critically ill trauma patients	Extremely Important	Very Important	A little important	A little important	Not at all important	Not at all important	A little important		Yes, Residents must meet certain criteria to manage critically ill medical patients	Extremely Important	Very Important	Somewhat important	Somewhat important	Somewhat important	Not at all important	A little important		Not Applicable (we do not have "physician in triage")									No, all of my residents are allowed to supervise medical students.
				Missing data	All can intubate trauma	PGY level extremely important	Completion of rotation extremely important	Extremely important	Extremely important	Extremely important	Extremely important	Extremely important		All can run trauma	Extremely important	Extremely important	Extremely important	Extremely important	Extremely important	Extremely important	Extremely important		All can run med crit pt	Extremely important	Extremely important	Extremely important	Extremely important	Extremely important	Extremely important	Extremely important		All can run PIT	Extremely important	Extremely important	Extremely important	Extremely important	Extremely important	Extremely important	Extremely important		All can supervise MS	Extremely important	Extremely important	Extremely important	Extremely important	Extremely important	Extremely important	Extremely important
				0	42	28	15	4	3	11	3	6		36	35	11	9	5	8	3	5		61	12	3	3	2	4	1	1		5	12	0	2	0	0	1	1		26	42	1	6	6	4	1	2
					0.461538	0.595745	0.319149	0.0851064	0.0638298	0.234043	0.0638298	0.12766		0.404494	0.7	0.22449	0.18	0.102041	0.163265	0.06	0.102041		0.701149	0.48	0.12	0.12	0.08	0.16	0.04	0.04		0.0588235	0.631579	0	0.105263	0	0	0.0526316	0.0526316		0.305882	0.75	0.0181818	0.109091	0.109091	0.0727273	0.0181818	0.0363636
					Some can intubate trauma	PGY level very important	Completion of rotation very important	Very important	Very important	Very important	Very important	Very important		Some can run trauma	Very Important	Very Important	Very Important	Very Important	Very Important	Very Important	Very Important		Some can run med crit pt	Very Important	Very Important	Very Important	Very Important	Very Important	Very Important	Very Important		Some can run PIT	Very Important	Very Important	Very Important	Very Important	Very Important	Very Important	Very Important		Some can supervise MS	Very Important	Very Important	Very Important	Very Important	Very Important	Very Important	Very Important
					49	10	10	6	4	14	6	6		53	12	12	8	10	7	6	6		26	10	6	4	5	3	3	1		19	7	1	4	5	2	1	0		56	10	4	11	11	6	0	4
					0.538462	0.212766	0.212766	0.12766	0.0851064	0.297872	0.12766	0.12766		0.595506	0.24	0.244898	0.16	0.204082	0.142857	0.12	0.122449		0.298851	0.4	0.24	0.16	0.2	0.12	0.12	0.04		0.223529	0.368421	0.0526316	0.210526	0.263158	0.105263	0.0526316	0		0.658824	0.178571	0.0727273	0.2	0.2	0.109091	0	0.0727273
					None can intubate trauma	PGY level "extremely" or "very" important	Completion of rotation "extremely" or "very" important	"Extremely" or "Very" Important	"Extremely" or "Very" Important	"Extremely" or "Very" Important	"Extremely" or "Very" Important	"Extremely" or "Very" Important		None can run trauma	"Extremely" or "Very" Important	"Extremely" or "Very" Important	"Extremely" or "Very" Important	"Extremely" or "Very" Important	"Extremely" or "Very" Important	"Extremely" or "Very" Important	"Extremely" or "Very" Important		None can run med crit pt	"Extremely" or "Very" Important	"Extremely" or "Very" Important	"Extremely" or "Very" Important	"Extremely" or "Very" Important	"Extremely" or "Very" Important	"Extremely" or "Very" Important	"Extremely" or "Very" Important		None can run PIT	"Extremely" or "Very" Important	"Extremely" or "Very" Important	"Extremely" or "Very" Important	"Extremely" or "Very" Important	"Extremely" or "Very" Important	"Extremely" or "Very" Important	"Extremely" or "Very" Important		None can supervise MS	"Extremely" or "Very" Important	"Extremely" or "Very" Important	"Extremely" or "Very" Important	"Extremely" or "Very" Important	"Extremely" or "Very" Important	"Extremely" or "Very" Important	"Extremely" or "Very" Important
					0	38	25	10	7	25	9	12		0	47	23	17	15	15	9	11		0	22	9	7	7	7	4	2		14	19	1	6	5	2	2	1		0	52	5	17	17	10	1	6
						0.808511	0.531915	0.212766	0.148936	0.531915	0.191489	0.255319			0.94	0.469388	0.34	0.306122	0.306122	0.18	0.22449			0.88	0.36	0.28	0.28	0.28	0.16	0.08		0.164706	1	0.0526316	0.315789	0.263158	0.105263	0.105263	0.0526316			0.928571	0.0909091	0.309091	0.309091	0.181818	0.0181818	0.109091
														Missing data	missing data	missing data	missing data	missing data	missing data	missing data	missing data		Missing data	missing data	missing data	missing data	missing data	missing data	missing data	missing data		Don't have PIT	missing data	missing data	missing data	missing data	missing data	missing data	missing data		Don't have MS	missing data	missing data	missing data	missing data	missing data	missing data	missing data
					Missing data	Missing data	Missing data	Missing data	Missing data	Missing data	Missing data	Missing data		2	3	4	3	4	4	3	4		4	1	1	1	1	1	1	1		47	0	0	0	0	0	0	0		3	0	1	1	1	1	1	1
					0	2	2	2	2	2	2	2		Responses	responses	responses	responses	responses	responses	responses	responses		Responses	responses	responses	responses	responses	responses	responses	responses		0.552941	responses	responses	responses	responses	responses	responses	responses		0.0352941	responses	responses	responses	responses	responses	responses	responses
					responses	responses	responses	responses	responses	responses	responses	responses		89	50	49	50	49	49	50	49		87	25	25	25	25	25	25	25			19	19	19	19	19	19	19			56	55	55	55	55	55	55
					91	47	47	47	47	47	47	47																				Missing data									Missing data
																																6									6
																																Responses									Responses
																																85									85
[truncated: 19 more columns]

## Sheet: deleted entries
How many residents are in each year of your residency in this academic year? - PGY1	How many residents are in each year of your residency in this academic year? - PGY2	How many residents are in each year of your residency in this academic year? - PGY3	How many residents are in each year of your residency in this academic year? - PGY4	Which EM residency program do you represent?	Does your program have a standard that prevents some residents from intubating trauma patients?	Please rate the importance of the following methods in deciding when a resident is allowed to int... - Click to write Column 1 - The resident's PGY level.	Please rate the importance of the following methods in deciding when a resident is allowed to int... - Click to write Column 1 - The resident's completion of a certain rotation.	Please rate the importance of the following methods in deciding when a resident is allowed to int... - Click to write Column 1 - Clinical Competency Committee recommendations	Please rate the importance of the following methods in deciding when a resident is allowed to int... - Click to write Column 1 - Faculty Evaluations	Please rate the importance of the following methods in deciding when a resident is allowed to int... - Click to write Column 1 - Direct Observation of previous intubation	Please rate the importance of the following methods in deciding when a resident is allowed to int... - Click to write Column 1 - Simulation	Please rate the importance of the following methods in deciding when a resident is allowed to int... - Click to write Column 1 - Milestone Assessment	Please list any other methods used	Does your program have a standard that prevents some residents from managing critically ill trauma patients (i.e. lead the trauma resuscitation)?	Please rate the importance of the following methods in deciding when a resident is allowed to man... - Click to write Column 1 - The resident's PGY level.	Please rate the importance of the following methods in deciding when a resident is allowed to man... - Click to write Column 1 - The resident's completion of a certain rotation.	Please rate the importance of the following methods in deciding when a resident is allowed to man... - Click to write Column 1 - Clinical Competency Committee recommendations	Please rate the importance of the following methods in deciding when a resident is allowed to man... - Click to write Column 1 - Faculty Evaluations	Please rate the importance of the following methods in deciding when a resident is allowed to man... - Click to write Column 1 - Direct Observation of previous management of critically ill trauma patients	Please rate the importance of the following methods in deciding when a resident is allowed to man... - Click to write Column 1 - Simulation	Please rate the importance of the following methods in deciding when a resident is allowed to man... - Click to write Column 1 - Milestone Assessment	Please list any other methods used	Does your program have a standard that prevents some residents from managing critically ill medical patients (i.e. lead the medical resuscitation)?	Please rate the importance of the following methods in deciding when a resident is allowed to man... - Click to write Column 1 - The resident's PGY level.	Please rate the importance of the following methods in deciding when a resident is allowed to man... - Click to write Column 1 - The resident's completion of a certain rotation.	Please rate the importance of the following methods in deciding when a resident is allowed to man... - Click to write Column 1 - Clinical Competency Committee recommendations	Please rate the importance of the following methods in deciding when a resident is allowed to man... - Click to write Column 1 - Faculty Evaluations	Please rate the importance of the following methods in deciding when a resident is allowed to man... - Click to write Column 1 - Direct Observation of previous management of critically ill medical patients	Please rate the importance of the following methods in deciding when a resident is allowed to man... - Click to write Column 1 - Simulation	Please rate the importance of the following methods in deciding when a resident is allowed to man... - Click to write Column 1 - Milestone Assessment	Please list any other methods used	Does your program have a standard that prevents some residents from acting as "physician in triage?"	Please rate the importance of the following methods in deciding when a resident is allowed to act... - Click to write Column 1 - The resident's PGY level.	Please rate the importance of the following methods in deciding when a resident is allowed to act... - Click to write Column 1 - The resident's completion of a certain rotation.	Please rate the importance of the following methods in deciding when a resident is allowed to act... - Click to write Column 1 - Clinical Competency Committee recommendations	Please rate the importance of the following methods in deciding when a resident is allowed to act... - Click to write Column 1 - Faculty Evaluations	Please rate the importance of the following methods in deciding when a resident is allowed to act... - Click to write Column 1 - Direct Observation of previous triage or early workups	Please rate the importance of the following methods in deciding when a resident is allowed to act... - Click to write Column 1 - Simulation	Please rate the importance of the following methods in deciding when a resident is allowed to act... - Click to write Column 1 - Milestone Assessment	Please list any other methods used	Does your program have a standard that prevents some residents from supervising medical students?	Please rate the importance of the following methods in deciding when a resident is allowed to sup... - Click to write Column 1 - The resident's PGY level.	Please rate the importance of the following methods in deciding when a resident is allowed to sup... - Click to write Column 1 - The resident's completion of a certain rotation.	Please rate the importance of the following methods in deciding when a resident is allowed to sup... - Click to write Column 1 - Clinical Competency Committee recommendations	Please rate the importance of the following methods in deciding when a resident is allowed to sup... - Click to write Column 1 - Faculty Evaluations	Please rate the importance of the following methods in deciding when a resident is allowed to sup... - Click to write Column 1 - Direct Observation of previous supervision and teaching	Please rate the importance of the following methods in deciding when a resident is allowed to sup... - Click to write Column 1 - Simulation	Please rate the importance of the following methods in deciding when a resident is allowed to sup... - Click to write Column 1 - Milestone Assessment	Please list any other methods used
2018-01-10	2018-01-10	2018-01-10		[blinded]	Yes, Residents must meet certain criteria to intubate trauma patients	Extremely Important	Not at all important	A little important	A little important	A little important	Not at all important	Not at all important		Yes, Residents must meet certain criteria to manage critically ill trauma patients	Extremely Important	Not at all important	A little important	A little important	A little important	Not at all important	A little important		Yes, Residents must meet certain criteria to manage critically ill medical patients	Extremely Important	Not at all important	A little important	A little important	A little important	Not at all important	A little important		Yes, Residents must meet certain criteria to act as "physician in triage"	Extremely Important	Not at all important	Not at all important	Not at all important	Not at all important	Not at all important	Not at all important		Yes, Residents must meet certain criteria to supervise medical students.	Extremely Important	Not at all important	A little important	Not at all important	Not at all important	Not at all important	Not at all important
>10	>10	>10	>10	[blinded]	Yes, Residents must meet certain criteria to intubate trauma patients	Extremely Important	Not at all important	Not at all important	Not at all important	A little important	A little important	Not at all important	Our PGY-2s intubate trauma patients with PGY-4 back-up. PGY-1s may intubate a trauma patient with PGY-4 back-up although this happens rarely. All of our residents complete a second airway training session at the end of their PGY-1 year (first one being during Orientation at start of PGY-1 year)	Yes, Residents must meet certain criteria to manage critically ill trauma patients	Extremely Important	Very Important	Not at all important	Not at all important	Not at all important	Extremely Important	Not at all important	Again, the role of trauma resuscitation lead is held by our PGY-3s. There are workshops and simulations that they complete prior to taking on this role. PGY-2s complete a few "step-up" shifts towards the end of their PGY-2 year.	Yes, Residents must meet certain criteria to manage critically ill medical patients	Very Important	Not at all important	Not at all important	Not at all important	Not at all important	Not at all important	Not at all important	PGY-3 is the primary patient provider in our critical care area, but any level of resident may manage a critically ill patient who was initially triaged to the main ED. This is done under close ED attending supervision for more junior residents.	No, none of my residents are allowed to act as "physician in triage"									Yes, Residents must meet certain criteria to supervise medical students.	Extremely Important	Not at all important	Not at all important	Not at all important	Not at all important	Not at all important	Not at all important	Medical students are paired with PGY-2, PGY-3, and PGY-4 residents in the ED
2018-01-10	2018-01-10	2018-01-10		[blinded]	No, all of my residents are allowed to intubate trauma patients									No, all of my residents are allowed to manage critically ill trauma patients									No, all of my residents are allowed to manage critically ill medical patients									Not Applicable (we do not have "physician in triage")									Yes, Residents must meet certain criteria to supervise medical students.	Extremely Important	Not at all important	A little important	Somewhat important	Somewhat important	A little important	Somewhat important
2018-01-10	2018-01-10	2018-01-10		[blinded]	No, all of my residents are allowed to intubate trauma patients									No, all of my residents are allowed to manage critically ill trauma patients									No, all of my residents are allowed to manage critically ill medical patients									No, none of my residents are allowed to act as "physician in triage"									Yes, Residents must meet certain criteria to supervise medical students.	Very Important	Not at all important	A little important	Somewhat important	Very Important	Not at all important	Very Important
>10	>10	>10	>10	[blinded]	No, all of my residents are allowed to intubate trauma patients									No, all of my residents are allowed to manage critically ill trauma patients									No, all of my residents are allowed to manage critically ill medical patients									Not Applicable (we do not have "physician in triage")									No, all of my residents are allowed to supervise medical students.
>10	>10	>10	>10	[blinded]	No, all of my residents are allowed to intubate trauma patients									No, all of my residents are allowed to manage critically ill trauma patients									No, all of my residents are allowed to manage critically ill medical patients									Not Applicable (we do not have "physician in triage")									Yes, Residents must meet certain criteria to supervise medical students.	Extremely Important	Not at all important	Extremely Important	Very Important	Somewhat important	A little important	Very Important
>10	>10	>10		[blinded]	Yes, Residents must meet certain criteria to intubate trauma patients	Very Important	Extremely Important	Somewhat important	Somewhat important	Very Important	Somewhat important	Very Important		Yes, Residents must meet certain criteria to manage critically ill trauma patients	Extremely Important	Very Important	Somewhat important	Somewhat important	Somewhat important	Somewhat important	Somewhat important		No, all of my residents are allowed to manage critically ill medical patients									No, none of my residents are allowed to act as "physician in triage"									No, all of my residents are allowed to supervise medical students.
>10	>10	>10		[blinded]	No, all of my residents are allowed to intubate trauma patients									Yes, Residents must meet certain criteria to manage critically ill trauma patients	Somewhat important	Extremely Important	A little important	Somewhat important	Extremely Important	Very Important	A little important		Yes, Residents must meet certain criteria to manage critically ill medical patients	Very Important	Extremely Important	A little important	Somewhat important	Extremely Important	Somewhat important	A little important		Not Applicable (we do not have "physician in triage")									Yes, Residents must meet certain criteria to supervise medical students.	Extremely Important	Not at all important	Not at all important	A little important	A little important	Not at all important	A little important
>10	>10	>10	>10	[blinded]	Yes, Residents must meet certain criteria to intubate trauma patients	Extremely Important	Not at all important	A little important	A little important	Very Important	Somewhat important	Not at all important		Yes, Residents must meet certain criteria to manage critically ill trauma patients	Extremely Important	Not at all important	Somewhat important	Somewhat important	Extremely Important	A little important	Not at all important		Yes, Residents must meet certain criteria to manage critically ill medical patients	Somewhat important	Not at all important	Not at all important	Somewhat important	Extremely Important	Very Important	Not at all important		Yes, Residents must meet certain criteria to act as "physician in triage"	Extremely Important	Not at all important	Not at all important	Not at all important	Somewhat important	Not at all important	Not at all important		Yes, Residents must meet certain criteria to supervise medical students.	Extremely Important	Not at all important	Not at all important	Somewhat important	Very Important	Not at all important	Not at all important
2018-01-10	2018-01-10	2018-01-10	2018-01-10	[blinded]	No, all of my residents are allowed to intubate trauma patients									Yes, Residents must meet certain criteria to manage critically ill trauma patients
>10	>10	>10	>10	[blinded]	Yes, Residents must meet certain criteria to intubate trauma patients	Extremely Important	Not at all important	Not at all important	Not at all important	A little important	A little important	Not at all important		Yes, Residents must meet certain criteria to manage critically ill trauma patients	Extremely Important	Not at all important	Not at all important	Not at all important	Not at all important	A little important	Not at all important		Yes, Residents must meet certain criteria to manage critically ill medical patients	Extremely Important	Not at all important	Not at all important	Not at all important	Not at all important	A little important	Not at all important		Not Applicable (we do not have "physician in triage")									No, all of my residents are allowed to supervise medical students.
>10	>10	>10	>10	[blinded]	Yes, Residents must meet certain criteria to intubate trauma patients	Extremely Important	Not at all important	Not at all important	Not at all important	Not at all important	Not at all important	Not at all important	Just have to be a PGY2 (which means you have completed anesthesia also)	Yes, Residents must meet certain criteria to manage critically ill trauma patients	Extremely Important	Not at all important	Not at all important	Not at all important	Not at all important	Not at all important	Not at all important	PGY3/PGY4 manage traumas (critical or not), PGY2s intubate and PGY1s do the FAST	No, all of my residents are allowed to manage critically ill medical patients									Yes, Residents must meet certain criteria to act as "physician in triage"	Extremely Important	Not at all important	Not at all important	Not at all important	Not at all important	Not at all important	Not at all important	PGY3 and PGY4 do triage shifts, occasionally late PGY2s can pick up not based on merit just availability	Yes, Residents must meet certain criteria to supervise medical students.	Extremely Important	Not at all important	Not at all important	Not at all important	Not at all important	Not at all important	Not at all important	PGY3 and PGY4 supervise MS
>10	>10	>10		[blinded]	No, all of my residents are allowed to intubate trauma patients									No, all of my residents are allowed to manage critically ill trauma patients									No, all of my residents are allowed to manage critically ill medical patients									No, none of my residents are allowed to act as "physician in triage"									Yes, Residents must meet certain criteria to supervise medical students.	Extremely Important	Not at all important	Very Important	Very Important	Not at all important	Not at all important	Very Important
>10	>10	>10	0	[blinded]	No, all of my residents are allowed to intubate trauma patients									Yes, Residents must meet certain criteria to manage critically ill trauma patients	Extremely Important	Not at all important	Not at all important	Not at all important	Not at all important	Not at all important	Not at all important
2018-01-10	2018-01-10	2018-01-10		[blinded]	No, all of my residents are allowed to intubate trauma patients									No, all of my residents are allowed to manage critically ill trauma patients									No, all of my residents are allowed to manage critically ill medical patients									Not Applicable (we do not have "physician in triage")									Yes, Residents must meet certain criteria to supervise medical students.	Extremely Important	Not at all important	Not at all important	Not at all important	Not at all important	Not at all important	Not at all important
2018-01-10	2018-01-10	>10		[blinded]	No, all of my residents are allowed to intubate trauma patients									No, all of my residents are allowed to manage critically ill trauma patients									No, all of my residents are allowed to manage critically ill medical patients									No, all of my residents are allowed to act as "physician in triage"									No, all of my residents are allowed to supervise medical students.
2018-01-10				[blinded]	No, all of my residents are allowed to intubate trauma patients									No, all of my residents are allowed to manage critically ill trauma patients									No, all of my residents are allowed to manage critically ill medical patients									Yes, Residents must meet certain criteria to act as "physician in triage"
>10	>10	>10	>10		Yes, Residents must meet certain criteria to intubate trauma patients	Extremely Important	Not at all important	Not at all important	Not at all important	Not at all important	Not at all important	Not at all important		No, all of my residents are allowed to manage critically ill trauma patients									No, all of my residents are allowed to manage critically ill medical patients									Yes, Residents must meet certain criteria to act as "physician in triage"	Extremely Important								No, all of my residents are allowed to supervise medical students.
					Yes, Residents must meet certain criteria to intubate trauma patients
[truncated: 19 more columns]
